# Supplementary material for: Bacterial diversity on larval and female Mansonia spp. from different localities of Porto Velho, Rondonia, Brazil
Source: PLoS One. 2023 Nov 27;18(11):e0293946. doi: 10.1371/journal.pone.0293946 (PMC10681206; doi:10.1371/journal.pone.0293946)
Supplement: S1 Table — (XLSX) [file pone.0293946.s007.xlsx]

## Sheet: S1 Table
S1 Table. Description of larval collection sites.
ID locality	Description
RO21	Igarapé on the left margin of the Madeira River and characterized by dark brown waters, with low turbidity. Collection point located approximately 3 km from line 19 of the Joana D'Arc Settlement
RO22	Igarapé on the left margin of the Madeira River and characterized by brown colored waters with low turbidity. Collection point located approximately 3.5 km from line 19 of the Joana D'Arc Settlement.
RO23	Collection point along the left margin of the Madeira River and the closest to the SAE dam (5 km). Mosaic region of large deforested areas interspersed with small fragments of remaining forests. Close to the site: growing vegetables and raising animals. Very cloudy water and close to the shore, fetid odor.
RO24	Narrow body of water on the left margin of the Madeira River. Collection point: presence of dark brown water and strong odor at some points, such as decomposing organic matter.
RO26	Igarapé on the left margin of the Madeira River and characterized by light brown, relatively clear waters. Collection point located approximately 5 km from line 25 of the Joana D'Arc Settlement.
RO27	Igarapé on the left margin of the Madeira River and characterized by dark brown, moderately turbid waters. Collection point located approximately 8 km from line 9 of the Joana D'Arc Settlement.
RO28	Igarapé on the right margin of the Madeira River and characterized by dark brown and moderately turbid waters. Close to the Santa Rita resettlement region.
RO29	Igarapé on the left margin of the Madeira River and characterized by dark brown waters, low turbidity. Strong odor of decomposing organic matter.
RO32	Insular fluvial area of the Madeira river flooded and occupied by toothpick holders.
RO37	Igarapé on the right margin of the Madeira River, located 8.0 km from the urban perimeter of the district of Jaci-Paraná. water with a dark brown color and moraid turbidity. Strong odor of decomposing organic matter. In the background is a large area of remaining forest and soy cultivation.
RO7	Igarapé characterized by waters in shades of light brown, with low turbidity. Collection point approximately 100 meters from Vila Teotônio (resettlement area built by SAE)
