# Supplementary material for: Bacterial diversity on larval and female Mansonia spp. from different localities of Porto Velho, Rondonia, Brazil
Source: PLoS One. 2023 Nov 27;18(11):e0293946. doi: 10.1371/journal.pone.0293946 (PMC10681206; doi:10.1371/journal.pone.0293946)
Supplement: S2 Table — (XLS) [file pone.0293946.s008.xls]

## Sheet: Table_S2
S2 Table. Specimens used in the metabarcoding analyses and respective information about collection date, specie and geographic coordinates of the collection.
ID_specimen	ID_locality	Latitude	Longitude	Group	Specie	Collection_date
15L	RO29	9° 5'55.31"S	64°23'1.59"W	Larva	Mansonia spp.	jun_2019
16L	RO29	9° 5'55.31"S	64°23'1.59"W	Larva	Mansonia spp.	jun_2019
17L	RO29	9° 5'25.43"S	64°21'25.52"W	Larva	Mansonia spp.	jun_2019
18L	RO29	9° 5'25.43"S	64°21'25.52"W	Larva	Mansonia spp.	jun_2019
19L	RO28	9° 3'24.74"S	64°12'52.35"W	Larva	Mansonia spp.	jun_2019
20L	RO28	9° 3'24.74"S	64°12'52.35"W	Larva	Mansonia spp.	jun_2019
21L	RO22	9° 7'52.20"S	64°31'41.32"W	Larva	Mansonia spp.	jun_2019
22L	RO22	9° 7'8.25"S	64°32'52.57"W	Larva	Mansonia spp.	jun_2019
23L	RO22	9° 7'8.25"S	64°32'52.57"W	Larva	Mansonia spp.	jun_2019
24L	RO23	8°47'33.69"S	63°58'31.70"W	Larva	Mansonia spp.	jun_2019
25L	RO23	8°47'33.69"S	63°58'31.70"W	Larva	Mansonia spp.	jun_2019
26L	RO23	8°47'33.69"S	63°58'31.70"W	Larva	Mansonia spp.	jun_2019
28L	RO24	8°49'18.21"S	64° 2'45.38"W	Larva	Mansonia spp.	jun_2019
29L	RO24	8°49'18.21"S	64° 2'45.38"W	Larva	Mansonia spp.	jun_2019
30L	RO24	8°49'18.21"S	64° 2'45.38"W	Larva	Mansonia spp.	jun_2019
31L	RO7	8°52'51.79"S	64° 2'54.88"W	Larva	Mansonia spp.	oct_2019
32L	RO7	8°52'13.11"S	64° 3'1.58"W	Larva	Mansonia spp.	oct_2019
33L	RO7	8°52'13.11"S	64° 3'1.58"W	Larva	Mansonia spp.	oct_2019
34L	RO7	8°52'13.11"S	64° 3'1.58"W	Larva	Mansonia spp.	oct_2019
35L	RO22	9° 7'52.20"S	64°31'41.32"W	Larva	Mansonia spp.	oct_2019
36L	RO22	9° 7'52.20"S	64°31'41.32"W	Larva	Mansonia spp.	oct_2019
37L	RO22	9° 7'8.25"S	64°32'52.57"W	Larva	Mansonia spp.	oct_2019
38L	RO22	9° 7'8.25"S	64°32'52.57"W	Larva	Mansonia spp.	oct_2019
39L	RO23	8°47'33.69"S	63°58'31.70"W	Larva	Mansonia spp.	oct_2019
40L	RO23	8°47'33.69"S	63°58'31.70"W	Larva	Mansonia spp.	oct_2019
41L	RO23	8°47'33.69"S	63°58'31.70"W	Larva	Mansonia spp.	oct_2019
42L	RO23	8°47'33.69"S	63°58'31.70"W	Larva	Mansonia spp.	oct_2019
43L	RO24	8°49'18.21"S	64° 2'45.38"W	Larva	Mansonia spp.	oct_2019
54L	RO24	8°49'18.21"S	64° 2'45.38"W	Larva	Mansonia spp.	oct_2019
55L	RO24	8°49'18.21"S	64° 2'45.38"W	Larva	Mansonia spp.	oct_2019
56L	RO29	9° 5'55.31"S	64°23'1.59"W	Larva	Mansonia spp.	oct_2019
57L	RO29	9° 5'55.31"S	64°23'1.59"W	Larva	Mansonia spp.	oct_2019
58L	RO29	9° 5'25.43"S	64°21'25.52"W	Larva	Mansonia spp.	oct_2019
59L	RO29	9° 5'25.43"S	64°21'25.52"W	Larva	Mansonia spp.	oct_2019
60L	RO26	9° 0'39.91"S	64°13'13.22"W	Larva	Mansonia spp.	oct_2019
61L	RO26	9° 0'54.49"S	64°13'23.92"W	Larva	Mansonia spp.	oct_2019
62L	RO27	8°52'20.80"S	64° 6'14.89"W	Larva	Mansonia spp.	oct_2019
63L	RO27	8°52'20.80"S	64° 6'14.89"W	Larva	Mansonia spp.	oct_2019
64L	RO27	8°52'20.80"S	64° 6'14.89"W	Larva	Mansonia spp.	oct_2019
65L	RO27	8°52'20.80"S	64° 6'14.89"W	Larva	Mansonia spp.	oct_2019
66L	RO27	8°53'5.09"S	64° 6'10.36"W	Larva	Mansonia spp.	oct_2019
67L	RO27	8°53'5.09"S	64° 6'10.36"W	Larva	Mansonia spp.	oct_2019
68L	RO27	8°53'5.09"S	64° 6'10.36"W	Larva	Mansonia spp.	oct_2019
69L	RO29	9° 5'25.43"S	64°21'25.52"W	Larva	Mansonia spp.	oct_2019
70L	RO29	9° 5'25.43"S	64°21'25.52"W	Larva	Mansonia spp.	oct_2019
71L	RO7	8°52'51.79"S	64° 2'54.88"W	Larva	Mansonia spp.	oct_2019
72L	RO7	8°52'13.11"S	64° 3'1.58"W	Larva	Mansonia spp.	oct_2019
73L	RO7	8°52'13.11"S	64° 3'1.58"W	Larva	Mansonia spp.	oct_2019
27L	RO23	8°47'33.69"S	63°58'31.70"W	Larva	Mansonia spp.	jun_2019
323L	RO27	8°52'20.80"S	64° 6'14.89"W	Larva	Mansonia spp.	jan_2020
324L	RO27	8°52'20.80"S	64° 6'14.89"W	Larva	Mansonia spp.	jan_2020
325L	RO27	8°52'20.80"S	64° 6'14.89"W	Larva	Mansonia spp.	jan_2020
326L	RO27	8°52'20.80"S	64° 6'14.89"W	Larva	Mansonia spp.	jan_2020
327L	RO27	8°52'20.80"S	64° 6'14.89"W	Larva	Mansonia spp.	jan_2020
328L	RO27	8°52'20.80"S	64° 6'14.89"W	Larva	Mansonia spp.	jan_2020
329L	RO27	8°52'20.80"S	64° 6'14.89"W	Larva	Mansonia spp.	jan_2020
330L	RO27	8°52'20.80"S	64° 6'14.89"W	Larva	Mansonia spp.	jan_2020
331L	RO27	8°52'20.80"S	64° 6'14.89"W	Larva	Mansonia spp.	jan_2020
332L	RO27	8°52'20.80"S	64° 6'14.89"W	Larva	Mansonia spp.	jan_2020
333L	RO32	9°10'0.41"S	64°30'10.76"W	Larva	Mansonia spp.	jan_2020
334L	RO32	9°10'0.41"S	64°30'10.76"W	Larva	Mansonia spp.	jan_2020
335L	RO32	9°10'0.41"S	64°30'10.76"W	Larva	Mansonia spp.	jan_2020
336L	RO32	9°10'0.41"S	64°30'10.76"W	Larva	Mansonia spp.	jan_2020
337L	RO32	9°10'0.41"S	64°30'10.76"W	Larva	Mansonia spp.	jan_2020
338L	RO32	9°10'0.41"S	64°30'10.76"W	Larva	Mansonia spp.	jan_2020
339L	RO32	9°10'0.41"S	64°30'10.76"W	Larva	Mansonia spp.	jan_2020
340L	RO32	9°10'0.41"S	64°30'10.76"W	Larva	Mansonia spp.	jan_2020
341L	RO32	9°10'0.41"S	64°30'10.76"W	Larva	Mansonia spp.	jan_2020
342L	RO32	9°10'0.41"S	64°30'10.76"W	Larva	Mansonia spp.	jan_2020
343L	RO37	9°11'41.1"S	64°27'27.2"W	Larva	Mansonia spp.	jan_2020
344L	RO37	9°11'41.1"S	64°27'27.2"W	Larva	Mansonia spp.	jan_2020
345L	RO37	9°11'41.1"S	64°27'27.2"W	Larva	Mansonia spp.	jan_2020
346L	RO37	9°11'41.1"S	64°27'27.2"W	Larva	Mansonia spp.	jan_2020
347L	RO37	9°11'41.1"S	64°27'27.2"W	Larva	Mansonia spp.	jan_2020
348L	RO37	9°11'41.1"S	64°27'27.2"W	Larva	Mansonia spp.	jan_2020
349L	RO37	9°11'41.1"S	64°27'27.2"W	Larva	Mansonia spp.	jan_2020
350L	RO37	9°11'41.1"S	64°27'27.2"W	Larva	Mansonia spp.	jan_2020
351L	RO37	9°11'41.1"S	64°27'27.2"W	Larva	Mansonia spp.	jan_2020
352L	RO37	9°11'41.1"S	64°27'27.2"W	Larva	Mansonia spp.	jan_2020
353L	RO21	9°11'4.68"S	64°25'47.90"W	Larva	Mansonia spp.	jan_2020
354L	RO21	9°11'4.68"S	64°25'47.90"W	Larva	Mansonia spp.	jan_2020
355L	RO21	9°11'4.68"S	64°25'47.90"W	Larva	Mansonia spp.	jan_2020
356L	RO21	9°11'4.68"S	64°25'47.90"W	Larva	Mansonia spp.	jan_2020
357L	RO21	9°11'4.68"S	64°25'47.90"W	Larva	Mansonia spp.	jan_2020
358L	RO21	9°11'4.68"S	64°25'47.90"W	Larva	Mansonia spp.	jan_2020
359L	RO21	9°11'4.68"S	64°25'47.90"W	Larva	Mansonia spp.	jan_2020
360L	RO21	9°11'4.68"S	64°25'47.90"W	Larva	Mansonia spp.	jan_2020
361L	RO21	9°11'4.68"S	64°25'47.90"W	Larva	Mansonia spp.	jan_2020
362L	RO21	9°11'4.68"S	64°25'47.90"W	Larva	Mansonia spp.	jan_2020
85M	RO1	9° 3'11.95"S	64°29'38.99"W	Female	Mansonia flaveola	oct_2018
87M	RO1	9° 3'11.95"S	64°29'38.99"W	Female	Mansonia titillans	oct_2018
88M	RO1	9° 3'11.95"S	64°29'38.99"W	Female	Mansonia titillans	oct_2018
89M	RO1	9° 3'11.95"S	64°29'38.99"W	Female	Mansonia indubitans	oct_2018
90M	RO1	9° 3'11.95"S	64°29'38.99"W	Female	Mansonia titillans	oct_2018
91M	RO1	9° 3'11.95"S	64°29'38.99"W	Female	Mansonia titillans	oct_2018
92M	RO1	9° 3'11.95"S	64°29'38.99"W	Female	Mansonia titillans	oct_2018
93M	RO1	9° 3'11.95"S	64°29'38.99"W	Female	Mansonia indubitans	oct_2018
94M	RO1	9° 3'11.95"S	64°29'38.99"W	Female	Mansonia spp.	oct_2018
95M	RO2	9° 1'40.97"S	64°27'17.45"W	Female	Mansonia spp.	oct_2018
96M	RO2	9° 1'40.97"S	64°27'17.45"W	Female	Mansonia flaveola	oct_2018
97M	RO2	9° 1'40.97"S	64°27'17.45"W	Female	Mansonia indubitans	oct_2018
98M	RO2	9° 1'40.97"S	64°27'17.45"W	Female	Mansonia indubitans	oct_2018
99M	RO2	9° 1'40.97"S	64°27'17.45"W	Female	Mansonia titillans	oct_2018
100M	RO2	9° 1'40.97"S	64°27'17.45"W	Female	Mansonia titillans	oct_2018
101M	RO2	9° 1'40.97"S	64°27'17.45"W	Female	Mansonia titillans	oct_2018
102M	RO2	9° 1'40.97"S	64°27'17.45"W	Female	Mansonia titillans	oct_2018
103M	RO2	9° 1'40.97"S	64°27'17.45"W	Female	Mansonia titillans	oct_2018
104M	RO2	9° 1'40.97"S	64°27'17.45"W	Female	Mansonia titillans	oct_2018
105M	RO3	8°58'31.81"S	64°19'1.75"W	Female	Mansonia titillans	oct_2018
106M	RO3	8°58'31.81"S	64°19'1.75"W	Female	Mansonia titillans	oct_2018
107M	RO3	8°58'31.81"S	64°19'1.75"W	Female	Mansonia indubitans	oct_2018
108M	RO3	8°58'31.81"S	64°19'1.75"W	Female	Mansonia titillans	oct_2018
109M	RO3	8°58'31.81"S	64°19'1.75"W	Female	Mansonia titillans	oct_2018
110M	RO3	8°58'31.81"S	64°19'1.75"W	Female	Mansonia titillans	oct_2018
111M	RO3	8°58'31.81"S	64°19'1.75"W	Female	Mansonia titillans	oct_2018
112M	RO3	8°58'31.81"S	64°19'1.75"W	Female	Mansonia indubitans	oct_2018
113M	RO3	8°58'31.81"S	64°19'1.75"W	Female	Mansonia titillans	oct_2018
114M	RO3	8°58'31.81"S	64°19'1.75"W	Female	Mansonia titillans	oct_2018
115M	RO4	8°58'6.88"S	64°10'19.92"W	Female	Mansonia titillans	oct_2018
116M	RO4	8°58'6.88"S	64°10'19.92"W	Female	Mansonia titillans	oct_2018
117M	RO4	8°58'6.88"S	64°10'19.92"W	Female	Mansonia amazonensis	oct_2018
118M	RO4	8°58'6.88"S	64°10'19.92"W	Female	Mansonia titillans	oct_2018
119M	RO4	8°58'6.88"S	64°10'19.92"W	Female	Mansonia titillans	oct_2018
120M	RO4	8°58'6.88"S	64°10'19.92"W	Female	Mansonia titillans	oct_2018
121M	RO4	8°58'6.88"S	64°10'19.92"W	Female	Mansonia titillans	oct_2018
122M	RO4	8°58'6.88"S	64°10'19.92"W	Female	Mansonia titillans	oct_2018
124M	RO4	8°58'6.88"S	64°10'19.92"W	Female	Mansonia titillans	oct_2018
125M	RO10	8°56'49.14"S	64°0'53.02"W	Female	Mansonia humeralis	oct_2018
126M	RO10	8°56'49.14"S	64°0'53.02"W	Female	Mansonia spp.	oct_2018
127M	RO10	8°56'49.14"S	64°0'53.02"W	Female	Mansonia titillans	oct_2018
128M	RO10	8°56'49.14"S	64°0'53.02"W	Female	Mansonia spp.	oct_2018
129M	RO10	8°56'49.14"S	64°0'53.02"W	Female	Mansonia titillans	oct_2018
130M	RO10	8°56'49.14"S	64°0'53.02"W	Female	Mansonia titillans	oct_2018
131M	RO10	8°56'49.14"S	64°0'53.02"W	Female	Mansonia indubitans	oct_2018
132M	RO12	9°14'36.24"S	64°26'38.15"W	Female	Mansonia indubitans	oct_2018
133M	RO12	9°14'36.24"S	64°26'38.15"W	Female	Mansonia titillans	oct_2018
134M	RO12	9°14'36.24"S	64°26'38.15"W	Female	Mansonia spp.	oct_2018
135M	RO12	9°14'36.24"S	64°26'38.15"W	Female	Mansonia indubitans	oct_2018
136M	RO12	9°14'36.24"S	64°26'38.15"W	Female	Mansonia amazonensis	oct_2018
137M	RO12	9°14'36.24"S	64°26'38.15"W	Female	Mansonia humeralis	oct_2018
138M	RO12	9°14'36.24"S	64°26'38.15"W	Female	Mansonia humeralis	oct_2018
139M	RO12	9°14'36.24"S	64°26'38.15"W	Female	Mansonia humeralis	oct_2018
140M	RO12	9°14'36.24"S	64°26'38.15"W	Female	Mansonia humeralis	oct_2018
141M	RO12	9°14'36.24"S	64°26'38.15"W	Female	Mansonia humeralis	oct_2018
142M	RO1	9° 5'39.86"S	64°27'7.50"W	Female	Mansonia titillans	feb_2019
143M	RO1	9° 5'39.86"S	64°27'7.50"W	Female	Mansonia titillans	feb_2019
144M	RO1	9° 5'39.86"S	64°27'7.50"W	Female	Mansonia humeralis	feb_2019
145M	RO1	9° 5'39.86"S	64°27'7.50"W	Female	Mansonia humeralis	feb_2019
146M	RO1	9° 5'39.86"S	64°27'7.50"W	Female	Mansonia humeralis	feb_2019
147M	RO1	9° 5'39.86"S	64°27'7.50"W	Female	Mansonia spp.	feb_2019
148M	RO1	9° 5'39.86"S	64°27'7.50"W	Female	Mansonia spp.	feb_2019
149M	RO1	9° 5'39.86"S	64°27'7.50"W	Female	Mansonia spp.	feb_2019
150M	RO1	9° 5'39.86"S	64°27'7.50"W	Female	Mansonia indubitans	feb_2019
151M	RO1	9° 5'39.86"S	64°27'7.50"W	Female	Mansonia indubitans	feb_2019
152M	RO2	9° 1'40.97"S	64°27'17.45"W	Female	Mansonia humeralis	feb_2019
153M	RO2	9° 1'40.97"S	64°27'17.45"W	Female	Mansonia humeralis	feb_2019
154M	RO2	9° 1'40.97"S	64°27'17.45"W	Female	Mansonia titillans	feb_2019
155M	RO2	9° 1'40.97"S	64°27'17.45"W	Female	Mansonia indubitans	feb_2019
156M	RO2	9° 1'40.97"S	64°27'17.45"W	Female	Mansonia indubitans	feb_2019
157M	RO2	9° 1'40.97"S	64°27'17.45"W	Female	Mansonia titillans	feb_2019
158M	RO2	9° 1'40.97"S	64°27'17.45"W	Female	Mansonia indubitans	feb_2019
159M	RO2	9° 1'40.97"S	64°27'17.45"W	Female	Mansonia indubitans	feb_2019
160M	RO2	9° 1'40.97"S	64°27'17.45"W	Female	Mansonia indubitans	feb_2019
161M	RO2	9° 1'40.97"S	64°27'17.45"W	Female	Mansonia indubitans	feb_2019
162M	RO3	8°58'31.81"S	64°19'1.75"W	Female	Mansonia titillans	feb_2019
163M	RO3	8°58'31.81"S	64°19'1.75"W	Female	Mansonia titillans	feb_2019
167M	RO3	8°58'31.81"S	64°19'1.75"W	Female	Mansonia titillans	feb_2019
168M	RO3	8°58'31.81"S	64°19'1.75"W	Female	Mansonia titillans	feb_2019
169M	RO3	8°58'31.81"S	64°19'1.75"W	Female	Mansonia spp.	feb_2019
170M	RO3	8°58'31.81"S	64°19'1.75"W	Female	Mansonia titillans	feb_2019
171M	RO3	8°58'31.81"S	64°19'1.75"W	Female	Mansonia titillans	feb_2019
173M	RO3	8°58'31.81"S	64°19'1.75"W	Female	Mansonia titillans	feb_2019
174M	RO3	8°58'31.81"S	64°19'1.75"W	Female	Mansonia titillans	feb_2019
175M	RO4	8°58'6.88"S	64°10'19.92"W	Female	Mansonia humeralis	feb_2019
176M	RO4	8°58'6.88"S	64°10'19.92"W	Female	Mansonia humeralis	feb_2019
177M	RO4	8°58'6.88"S	64°10'19.92"W	Female	Mansonia humeralis	feb_2019
178M	RO4	8°58'6.88"S	64°10'19.92"W	Female	Mansonia humeralis	feb_2019
179M	RO4	8°58'6.88"S	64°10'19.92"W	Female	Mansonia humeralis	feb_2019
180M	RO4	8°58'6.88"S	64°10'19.92"W	Female	Mansonia humeralis	feb_2019
181M	RO4	8°58'6.88"S	64°10'19.92"W	Female	Mansonia spp.	feb_2019
182M	RO4	8°58'6.88"S	64°10'19.92"W	Female	Mansonia spp.	feb_2019
183M	RO4	8°58'6.88"S	64°10'19.92"W	Female	Mansonia spp.	feb_2019
184M	RO4	8°58'6.88"S	64°10'19.92"W	Female	Mansonia spp.	feb_2019
185M	RO19	9°15'10.63"S	64°26'32.02"W	Female	Mansonia indubitans	feb_2019
186M	RO19	9°15'10.63"S	64°26'32.02"W	Female	Mansonia indubitans	feb_2019
187M	RO19	9°15'10.63"S	64°26'32.02"W	Female	Mansonia indubitans	feb_2019
188M	RO19	9°15'10.63"S	64°26'32.02"W	Female	Mansonia indubitans	feb_2019
189M	RO19	9°15'10.63"S	64°26'32.02"W	Female	Mansonia titillans	feb_2019
190M	RO19	9°15'10.63"S	64°26'32.02"W	Female	Mansonia titillans	feb_2019
191M	RO19	9°15'10.63"S	64°26'32.02"W	Female	Mansonia titillans	feb_2019
192M	RO19	9°15'10.63"S	64°26'32.02"W	Female	Mansonia titillans	feb_2019
193M	RO19	9°15'10.63"S	64°26'32.02"W	Female	Mansonia spp.	feb_2019
194M	RO19	9°15'10.63"S	64°26'32.02"W	Female	Mansonia spp.	feb_2019
195M	RO18	9°17'41.67"S	64°22'48.81"W	Female	Mansonia titillans	feb_2019
196M	RO18	9°17'41.67"S	64°22'48.81"W	Female	Mansonia titillans	feb_2019
197M	RO18	9°17'41.67"S	64°22'48.81"W	Female	Mansonia titillans	feb_2019
198M	RO18	9°17'41.67"S	64°22'48.81"W	Female	Mansonia titillans	feb_2019
199M	RO18	9°17'41.67"S	64°22'48.81"W	Female	Mansonia humeralis	feb_2019
200M	RO18	9°17'41.67"S	64°22'48.81"W	Female	Mansonia humeralis	feb_2019
201M	RO18	9°17'41.67"S	64°22'48.81"W	Female	Mansonia spp.	feb_2019
202M	RO18	9°17'41.67"S	64°22'48.81"W	Female	Mansonia spp.	feb_2019
203M	RO1	9° 5'39.86"S	64°27'7.50"W	Female	Mansonia humeralis	jun_2019
204M	RO1	9° 5'39.86"S	64°27'7.50"W	Female	Mansonia humeralis	jun_2019
205M	RO1	9° 5'39.86"S	64°27'7.50"W	Female	Mansonia humeralis	jun_2019
206M	RO1	9° 5'39.86"S	64°27'7.50"W	Female	Mansonia humeralis	jun_2019
207M	RO1	9° 5'39.86"S	64°27'7.50"W	Female	Mansonia humeralis	jun_2019
208M	RO1	9° 5'39.86"S	64°27'7.50"W	Female	Mansonia indubitans	jun_2019
209M	RO1	9° 5'39.86"S	64°27'7.50"W	Female	Mansonia indubitans	jun_2019
210M	RO1	9° 5'39.86"S	64°27'7.50"W	Female	Mansonia indubitans	jun_2019
211M	RO1	9° 5'39.86"S	64°27'7.50"W	Female	Mansonia indubitans	jun_2019
212M	RO1	9° 5'39.86"S	64°27'7.50"W	Female	Mansonia titillans	jun_2019
213M	RO19	9°15'10.63"S	64°26'32.02"W	Female	Mansonia indubitans	jun_2019
214M	RO19	9°15'10.63"S	64°26'32.02"W	Female	Mansonia indubitans	jun_2019
215M	RO19	9°15'10.63"S	64°26'32.02"W	Female	Mansonia indubitans	jun_2019
216M	RO19	9°15'10.63"S	64°26'32.02"W	Female	Mansonia indubitans	jun_2019
217M	RO19	9°15'10.63"S	64°26'32.02"W	Female	Mansonia humeralis	jun_2019
218M	RO19	9°15'10.63"S	64°26'32.02"W	Female	Mansonia humeralis	jun_2019
219M	RO19	9°15'10.63"S	64°26'32.02"W	Female	Mansonia humeralis	jun_2019
220M	RO19	9°15'10.63"S	64°26'32.02"W	Female	Mansonia titillans	jun_2019
221M	RO19	9°15'10.63"S	64°26'32.02"W	Female	Mansonia titillans	jun_2019
222M	RO19	9°15'10.63"S	64°26'32.02"W	Female	Mansonia titillans	jun_2019
223M	RO23	8°49'11.01"S	63°59'39.65"W	Female	Mansonia humeralis	jun_2019
224M	RO23	8°49'11.01"S	63°59'39.65"W	Female	Mansonia humeralis	jun_2019
225M	RO23	8°49'11.01"S	63°59'39.65"W	Female	Mansonia humeralis	jun_2019
226M	RO23	8°49'11.01"S	63°59'39.65"W	Female	Mansonia humeralis	jun_2019
227M	RO23	8°49'11.01"S	63°59'39.65"W	Female	Mansonia humeralis	jun_2019
228M	RO23	8°49'11.01"S	63°59'39.65"W	Female	Mansonia humeralis	jun_2019
229M	RO23	8°49'11.01"S	63°59'39.65"W	Female	Mansonia amazonensis	jun_2019
230M	RO23	8°49'11.01"S	63°59'39.65"W	Female	Mansonia amazonensis	jun_2019
231M	RO23	8°49'11.01"S	63°59'39.65"W	Female	Mansonia amazonensis	jun_2019
232M	RO23	8°49'11.01"S	63°59'39.65"W	Female	Mansonia amazonensis	jun_2019
233M	RO5	8°47'9.54"S	64° 5'27.53"W	Female	Mansonia spp.	jun_2019
234M	RO9	9° 3'59.06"S	64°10'43.38"W	Female	Mansonia flaveola	jun_2019
235M	RO9	9° 3'59.06"S	64°10'43.38"W	Female	Mansonia titillans	jun_2019
236M	RO9	9° 3'59.06"S	64°10'43.38"W	Female	Mansonia titillans	jun_2019
237M	RO9	9° 3'59.06"S	64°10'43.38"W	Female	Mansonia titillans	jun_2019
238M	RO9	9° 3'59.06"S	64°10'43.38"W	Female	Mansonia spp.	jun_2019
239M	RO9	9° 3'59.06"S	64°10'43.38"W	Female	Mansonia spp.	jun_2019
240M	RO9	9° 3'59.06"S	64°10'43.38"W	Female	Mansonia spp.	jun_2019
241M	RO9	9° 3'59.06"S	64°10'43.38"W	Female	Mansonia spp.	jun_2019
242M	RO9	9° 3'59.06"S	64°10'43.38"W	Female	Mansonia spp.	jun_2019
243M	RO26	9° 0'54.49"S	64°13'23.92"W	Female	Mansonia amazonensis	jun_2019
244M	RO26	9° 0'54.49"S	64°13'23.92"W	Female	Mansonia amazonensis	jun_2019
245M	RO26	9° 0'54.49"S	64°13'23.92"W	Female	Mansonia amazonensis	jun_2019
246M	RO26	9° 0'54.49"S	64°13'23.92"W	Female	Mansonia humeralis	jun_2019
247M	RO26	9° 0'54.49"S	64°13'23.92"W	Female	Mansonia humeralis	jun_2019
248M	RO29	9° 5'25.43"S	64°21'25.52"W	Female	Mansonia humeralis	jun_2019
249M	RO29	9° 5'25.43"S	64°21'25.52"W	Female	Mansonia humeralis	jun_2019
250M	RO29	9° 5'25.43"S	64°21'25.52"W	Female	Mansonia humeralis	jun_2019
251M	RO29	9° 5'25.43"S	64°21'25.52"W	Female	Mansonia amazonensis	jun_2019
252M	RO29	9° 5'25.43"S	64°21'25.52"W	Female	Mansonia indubitans	jun_2019
253M	RO29	9° 5'25.43"S	64°21'25.52"W	Female	Mansonia flaveola	jun_2019
254M	RO29	9° 5'25.43"S	64°21'25.52"W	Female	Mansonia humeralis	jun_2019
255M	RO29	9° 5'25.43"S	64°21'25.52"W	Female	Mansonia amazonensis	jun_2019
256M	RO29	9° 5'25.43"S	64°21'25.52"W	Female	Mansonia amazonensis	jun_2019
257M	RO7	8°52'29.31"S	64° 3'13.22"W	Female	Mansonia humeralis	jun_2019
258M	RO7	8°52'29.31"S	64° 3'13.22"W	Female	Mansonia humeralis	jun_2019
259M	RO7	8°52'29.31"S	64° 3'13.22"W	Female	Mansonia humeralis	jun_2019
260M	RO7	8°52'29.31"S	64° 3'13.22"W	Female	Mansonia humeralis	jun_2019
261M	RO7	8°52'29.31"S	64° 3'13.22"W	Female	Mansonia humeralis	jun_2019
262M	RO7	8°52'29.31"S	64° 3'13.22"W	Female	Mansonia humeralis	jun_2019
263M	RO7	8°52'29.31"S	64° 3'13.22"W	Female	Mansonia amazonensis	jun_2019
264M	RO7	8°52'29.31"S	64° 3'13.22"W	Female	Mansonia amazonensis	jun_2019
265M	RO7	8°52'29.31"S	64° 3'13.22"W	Female	Mansonia amazonensis	jun_2019
266M	RO7	8°52'29.31"S	64° 3'13.22"W	Female	Mansonia amazonensis	jun_2019
267M	RO23	8°49'11.01"S	63°59'39.65"W	Female	Mansonia amazonensis	oct_2019
269M	RO23	8°49'11.01"S	63°59'39.65"W	Female	Mansonia amazonensis	oct_2019
271M	RO23	8°49'11.01"S	63°59'39.65"W	Female	Mansonia amazonensis	oct_2019
274M	RO23	8°49'11.01"S	63°59'39.65"W	Female	Mansonia amazonensis	oct_2019
277M	RO29	9° 5'25.43"S	64°21'25.52"W	Female	Mansonia flaveola	oct_2019
278M	RO9	9° 3'59.06"S	64°10'43.38"W	Female	Mansonia spp.	oct_2019
279M	RO9	9° 3'59.06"S	64°10'43.38"W	Female	Mansonia humeralis	oct_2019
280M	RO9	9° 3'59.06"S	64°10'43.38"W	Female	Mansonia humeralis	oct_2019
281M	RO9	9° 3'59.06"S	64°10'43.38"W	Female	Mansonia humeralis	oct_2019
282M	RO9	9° 3'59.06"S	64°10'43.38"W	Female	Mansonia humeralis	oct_2019
283M	RO9	9° 3'59.06"S	64°10'43.38"W	Female	Mansonia humeralis	oct_2019
284M	RO9	9° 3'59.06"S	64°10'43.38"W	Female	Mansonia humeralis	oct_2019
287M	RO9	9° 3'59.06"S	64°10'43.38"W	Female	Mansonia humeralis	oct_2019
289M	RO3	8°58'31.81"S	64°19'1.75"W	Female	Mansonia humeralis	oct_2019
290M	RO3	8°58'31.81"S	64°19'1.75"W	Female	Mansonia spp.	oct_2019
291M	RO3	8°58'31.81"S	64°19'1.75"W	Female	Mansonia spp.	oct_2019
292M	RO3	8°58'31.81"S	64°19'1.75"W	Female	Mansonia spp.	oct_2019
293M	RO3	8°58'31.81"S	64°19'1.75"W	Female	Mansonia humeralis	oct_2019
295M	RO3	8°58'31.81"S	64°19'1.75"W	Female	Mansonia spp.	oct_2019
297M	RO3	8°58'31.81"S	64°19'1.75"W	Female	Mansonia spp.	oct_2019
299M	RO2	9° 1'40.97"S	64°27'17.45"W	Female	Mansonia spp.	oct_2019
301M	RO2	9° 1'40.97"S	64°27'17.45"W	Female	Mansonia indubitans	oct_2019
302M	RO2	9° 1'40.97"S	64°27'17.45"W	Female	Mansonia spp.	oct_2019
306M	RO12	9°14'36.24"S	64°26'38.15"W	Female	Mansonia humeralis	oct_2019
307M	RO12	9°14'36.24"S	64°26'38.15"W	Female	Mansonia humeralis	oct_2019
309M	RO12	9°14'36.24"S	64°26'38.15"W	Female	Mansonia humeralis	oct_2019
314M	RO12	9°14'36.24"S	64°26'38.15"W	Female	Mansonia humeralis	oct_2019
315M	RO12	9°14'36.24"S	64°26'38.15"W	Female	Mansonia humeralis	oct_2019
316M	RO12	9°14'36.24"S	64°26'38.15"W	Female	Mansonia humeralis	oct_2019
319M	RO4	8°58'6.88"S	64°10'19.92"W	Female	Mansonia spp.	oct_2019
320M	RO4	8°58'6.88"S	64°10'19.92"W	Female	Mansonia spp.	oct_2019
294M	RO3	8°58'31.81"S	64°19'1.75"W	Female	Mansonia spp.	oct_2019
296M	RO3	8°58'31.81"S	64°19'1.75"W	Female	Mansonia humeralis	oct_2019
303M	RO2	9° 1'40.97"S	64°27'17.45"W	Female	Mansonia spp.	oct_2019
304M	RO2	9° 1'40.97"S	64°27'17.45"W	Female	Mansonia spp.	oct_2019
305M	RO12	9°14'36.24"S	64°26'38.15"W	Female	Mansonia humeralis	oct_2019
321M	RO11	9°18'12.23"S	64°26'45.51"W	Female	Mansonia spp.	oct_2019
322M	RO36	9°0'26.62"S	64°24'32.85"W	Female	Mansonia spp.	oct_2019
373M	RO2	9° 1'40.97"S	64°27'17.45"W	Female	Mansonia indubitans	mar_2020
374M	RO2	9° 1'40.97"S	64°27'17.45"W	Female	Mansonia indubitans	mar_2020
375M	RO2	9° 1'40.97"S	64°27'17.45"W	Female	Mansonia indubitans	mar_2020
376M	RO2	9° 1'40.97"S	64°27'17.45"W	Female	Mansonia indubitans	mar_2020
377M	RO2	9° 1'40.97"S	64°27'17.45"W	Female	Mansonia spp.	mar_2020
378M	RO2	9° 1'40.97"S	64°27'17.45"W	Female	Mansonia humeralis	mar_2020
379M	RO2	9° 1'40.97"S	64°27'17.45"W	Female	Mansonia amazonensis	mar_2020
380M	RO2	9° 1'40.97"S	64°27'17.45"W	Female	Mansonia amazonensis	mar_2020
381M	RO3	8°58'31.81"S	64°19'1.75"W	Female	Mansonia spp.	mar_2020
382M	RO3	8°58'31.81"S	64°19'1.75"W	Female	Mansonia spp.	mar_2020
383M	RO3	8°58'31.81"S	64°19'1.75"W	Female	Mansonia spp.	mar_2020
384M	RO3	8°58'31.81"S	64°19'1.75"W	Female	Mansonia spp.	mar_2020
385M	RO3	8°58'31.81"S	64°19'1.75"W	Female	Mansonia humeralis	mar_2020
386M	RO3	8°58'31.81"S	64°19'1.75"W	Female	Mansonia humeralis	mar_2020
387M	RO3	8°58'31.81"S	64°19'1.75"W	Female	Mansonia humeralis	mar_2020
388M	RO3	8°58'31.81"S	64°19'1.75"W	Female	Mansonia amazonensis	mar_2020
389M	RO7	8°52'34.15"S	64° 3'16.59"W	Female	Mansonia humeralis	mar_2020
390M	RO7	8°52'34.15"S	64° 3'16.59"W	Female	Mansonia humeralis	mar_2020
391M	RO7	8°52'34.15"S	64° 3'16.59"W	Female	Mansonia amazonensis	mar_2020
392M	RO7	8°52'34.15"S	64° 3'16.59"W	Female	Mansonia amazonensis	mar_2020
393M	RO7	8°52'34.15"S	64° 3'16.59"W	Female	Mansonia amazonensis	mar_2020
394M	RO9	9° 3'59.06"S	64°10'43.38"W	Female	Mansonia amazonensis	mar_2020
395M	RO9	9° 3'59.06"S	64°10'43.38"W	Female	Mansonia amazonensis	mar_2020
396M	RO9	9° 3'59.06"S	64°10'43.38"W	Female	Mansonia amazonensis	mar_2020
397M	RO9	9° 3'59.06"S	64°10'43.38"W	Female	Mansonia spp.	mar_2020
398M	RO9	9° 3'59.06"S	64°10'43.38"W	Female	Mansonia spp.	mar_2020
399M	RO11	9°18'12.23"S	64°26'45.51"W	Female	Mansonia humeralis	mar_2020
400M	RO11	9°18'12.23"S	64°26'45.51"W	Female	Mansonia indubitans	mar_2020
401M	RO11	9°18'12.23"S	64°26'45.51"W	Female	Mansonia humeralis	mar_2020
402M	RO11	9°18'12.23"S	64°26'45.51"W	Female	Mansonia humeralis	mar_2020
403M	RO11	9°18'12.23"S	64°26'45.51"W	Female	Mansonia amazonensis	mar_2020
404M	RO11	9°18'12.23"S	64°26'45.51"W	Female	Mansonia humeralis	mar_2020
405M	RO11	9°18'12.23"S	64°26'45.51"W	Female	Mansonia spp.	mar_2020
406M	RO11	9°18'12.23"S	64°26'45.51"W	Female	Mansonia spp.	mar_2020
407M	RO11	9°18'12.23"S	64°26'45.51"W	Female	Mansonia humeralis	mar_2020
408M	RO12	9°14'36.24"S	64°26'38.15"W	Female	Mansonia amazonensis	mar_2020
409M	RO12	9°14'36.24"S	64°26'38.15"W	Female	Mansonia amazonensis	mar_2020
410M	RO12	9°14'36.24"S	64°26'38.15"W	Female	Mansonia spp.	mar_2020
411M	RO12	9°14'36.24"S	64°26'38.15"W	Female	Mansonia amazonensis	mar_2020
412M	RO12	9°14'36.24"S	64°26'38.15"W	Female	Mansonia humeralis	mar_2020
413M	RO12	9°14'36.24"S	64°26'38.15"W	Female	Mansonia humeralis	mar_2020
414M	RO12	9°14'36.24"S	64°26'38.15"W	Female	Mansonia humeralis	mar_2020
415M	RO12	9°14'36.24"S	64°26'38.15"W	Female	Mansonia humeralis	mar_2020
416M	RO12	9°14'36.24"S	64°26'38.15"W	Female	Mansonia spp.	mar_2020
