# Supplementary material for: Bacterial diversity on larval and female Mansonia spp. from different localities of Porto Velho, Rondonia, Brazil
Source: PLoS One. 2023 Nov 27;18(11):e0293946. doi: 10.1371/journal.pone.0293946 (PMC10681206; doi:10.1371/journal.pone.0293946)
Supplement: S3 Table — (XLSX) [file pone.0293946.s009.xlsx]

## Sheet: Table_S3
S3 Table. Count 16S rRNA contigs in each sample after filtering steps.
Sample_id	contigs count
173M	60740
192M	53027
355L	52010
406M	37026
374M	36093
393M	34499
405M	32944
189M	32816
407M	31436
179M	31251
415M	29835
134M	29302
361L	28363
381M	27359
211M	27281
404M	26612
294M	26308
387M	25836
305M	25759
210M	25423
129M	25140
142M	24804
194M	24674
413M	24575
296M	24560
130M	23993
141M	23986
135M	23984
203M	23881
204M	23726
229M	23544
213M	23256
309M	23243
93M	23215
283M	23203
409M	23158
205M	23140
85M	23001
208M	22803
220M	22747
228M	22607
159M	22504
410M	22476
202M	22455
88M	22297
161M	22297
362L	22030
259M	21958
242M	21929
101M	21915
212M	21754
119M	21717
110M	21705
137M	21652
209M	21538
307M	21513
126M	21486
218M	21362
225M	21322
169M	21257
136M	21205
215M	21189
132M	21091
269M	20902
105M	20768
144M	20766
127M	20764
227M	20665
153M	20657
217M	20581
411M	20416
274M	20395
230M	20394
97M	20332
266M	20277
184M	20249
219M	20226
358L	20178
121M	20161
107M	20122
109M	20070
252M	20048
237M	19944
124M	19908
158M	19884
117M	19881
235M	19814
236M	19807
112M	19767
111M	19747
104M	19669
150M	19635
280M	19569
412M	19560
149M	19516
133M	19500
265M	19439
416M	19351
253M	19294
177M	19263
193M	19242
233M	19231
352L	19171
188M	19148
396M	19088
256M	19010
232M	18990
147M	18927
261M	18861
279M	18838
207M	18813
195M	18802
234M	18761
128M	18728
359L	18621
282M	18618
167M	18589
181M	18583
120M	18561
103M	18537
146M	18530
222M	18524
108M	18423
314M	18420
114M	18330
95M	18240
122M	18234
186M	18183
151M	18109
378M	18085
241M	18023
174M	17963
100M	17897
231M	17855
245M	17779
401M	17761
156M	17684
99M	17587
191M	17575
171M	17552
113M	17508
201M	17420
106M	17373
257M	17329
278M	17313
306M	17291
223M	17276
386M	17246
271M	17198
178M	17120
382M	17105
125M	17073
250M	17061
224M	16989
131M	16947
221M	16944
402M	16871
260M	16853
148M	16831
258M	16751
198M	16689
200M	16688
170M	16651
187M	16648
143M	16610
157M	16552
145M	16542
118M	16518
180M	16382
249M	16349
90M	16220
206M	16206
267M	16192
281M	16161
337L	16098
152M	15835
251M	15785
154M	15723
254M	15722
291M	15611
216M	15541
175M	15524
94M	15520
176M	15505
197M	15504
163M	15450
102M	15400
353L	15375
277M	15276
182M	15224
346L	15154
57L	15115
138M	15069
316M	14981
27L	14913
162M	14871
155M	14862
34L	14795
238M	14736
322M	14571
160M	14556
185M	14444
321M	14417
183M	14394
89M	14229
248M	14227
284M	14131
320M	14056
139M	13880
351L	13851
377M	13775
264M	13664
28L	13648
239M	13631
63L	13621
376M	13574
383M	13550
414M	13526
246M	13463
98M	13394
40L	13251
115M	13214
67L	12948
140M	12886
19L	12809
295M	12808
292M	12791
21L	12753
336L	12722
350L	12574
26L	12558
263M	12448
403M	12424
168M	12381
91M	12334
344L	12326
16L	12297
116M	12294
247M	12240
15L	12168
293M	12097
199M	12037
41L	11813
243M	11772
38L	11706
287M	11566
18L	11554
196M	11547
390M	11493
240M	11432
335L	11368
342L	11324
297M	11232
262M	11108
70L	11027
302M	11019
255M	10978
35L	10933
315M	10864
379M	10585
226M	10434
244M	10425
319M	10421
190M	10321
31L	10192
339L	10063
68L	9689
375M	9672
214M	9650
56L	9640
61L	9637
299M	9620
303M	9619
92M	9541
399M	9429
62L	9161
304M	9142
73L	8938
65L	8891
391M	8885
289M	8773
400M	8736
388M	8666
360L	8573
37L	8519
348L	8145
17L	7978
301M	7963
338L	7747
392M	7710
325L	7700
33L	7530
357L	7493
341L	7450
330L	7407
58L	7167
333L	7144
39L	7097
290M	7095
42L	7081
380M	7009
345L	6931
29L	6774
72L	6357
55L	6311
343L	6129
356L	6088
20L	5940
43L	5886
64L	5836
331L	5709
408M	5557
340L	5489
36L	5418
373M	5395
394M	5166
22L	5152
59L	4888
54L	4880
71L	4712
354L	4535
25L	4488
349L	4480
397M	4315
69L	4068
66L	3999
24L	3996
334L	3983
323L	3806
347L	3416
23L	3405
385M	3393
30L	3359
96M	3241
398M	3129
324L	3102
389M	3100
32L	3056
60L	2967
332L	2933
395M	2722
87M	2714
326L	2321
329L	2051
328L	1988
327L	1668
384M	1491
